# Supplementary material for: Osteoporosis-Improving Effects of Extracellular Vesicles from Human Amniotic Membrane Stem Cells in Ovariectomized Rats
Source: Int J Mol Sci. 2025 Sep 28;26(19):9503. doi: 10.3390/ijms26199503 (PMC12525326; doi:10.3390/ijms26199503)
Supplement: Supplementary file 1 [file ijms-26-09503-s001.zip]

Archive with 1 entries (1 files):
- ijms-3853361-supplementary.pdf
